# Supplementary material for: SMAD4 Protein Alterations in Early-Onset Colorectal Cancer: Implications as a Potential Marker for Aggressive Disease and Prognosis—A Clinicopathological and Molecular Analysis of 18 Cases in Patients < 40 Years of Age
Source: Diagnostics (Basel). 2026 Jun 11;16(12):1804. doi: 10.3390/diagnostics16121804 (PMC13297952; doi:10.3390/diagnostics16121804)
Supplement: Supplementary file 1 [file diagnostics-16-01804-s001.zip]

Archive with 1 entries (1 files):
- diagnostics-4289731-supplementary.pdf
